# Supplementary material for: Longitudinal Cerebral Structural, Microstructural, and Functional Alterations After Brain Tumor Surgery for Early Detection of Recurrent Tumors
Source: Biomedicines. 2025 Nov 18;13(11):2811. doi: 10.3390/biomedicines13112811 (PMC12650357; doi:10.3390/biomedicines13112811)
Supplement: Supplementary file 1 [file biomedicines-13-02811-s001.zip]

Archive with 1 entries (1 files):
- biomedicines-3894902-supplementary.pdf
